# Supplementary material for: Optical Properties of GePb Alloy Realized by Ion Beam Technology
Source: Materials (Basel). 2025 May 13;18(10):2258. doi: 10.3390/ma18102258 (PMC12112875; doi:10.3390/ma18102258)
Supplement: Supplementary file 1 [file materials-18-02258-s001.zip]

Archive with 1 entries (1 files):
- materials-3588213-supplementary.pdf
